# Supplementary material for: Ginsenoside F1 Protects the Brain against Amyloid Beta-Induced Toxicity by Regulating IDE and NEP
Source: Life (Basel). 2022 Jan 1;12(1):58. doi: 10.3390/life12010058 (PMC8779788; doi:10.3390/life12010058)
Supplement: Supplementary file 1 [file life-12-00058-s001.zip]

Archive with 1 entries (1 files):
- life-1465418-supplementary.pdf
